# Supplementary material for: Convalescent Plasmodium falciparum-specific seroreactivity does not correlate with paediatric malaria severity or Plasmodium antigen exposure
Source: Malar J. 2018 Apr 25;17:178. doi: 10.1186/s12936-018-2323-4 (PMC5918990; doi:10.1186/s12936-018-2323-4)
Supplement: Supplementary file 3 — Additional file 3. Annotations of PfEMP1/var genes and domains encoded. [file 12936_2018_2323_MOESM3_ESM.xlsx]

## Sheet: Sheet1
Table S1. PfEMP1 domains spotted on Pf1000 array chip
Binding phenotype	Pf1000 Gene ID	PfEMP1 Domains*
EPCR
	PF3D7_0400400	DBLα1.2-CIDRα1.1
	PF3D7_1150400	DBLα1.7-CIDRα1.4
	PF3D7_0800300	DBLα2-CIDRα1.6
	PF3D7_0425800	DBLα1.4-CIDRα1.6
	PF3D7_0600200	DBLα2-CIDRα1.8
ICAM-1
	PF3D7_1150400	DBLβ3-DBLβ6
	PF3D7_0425800	DBLβ3-DBLβ3
Rosetting
	PF3D7_1300300	DBLα1.6-CIDRδ1
	PF3D7_0800200	DBLα1.6-CIDRδ2
CD36
	PF3D7_0324900	DBLα0.9-CIDRα2.1
	PF3D7_0800100	DBLα0.9-CIDRα2.1
	PF3D7_0400100	DBLα0.5-CIDRα2.1
	PF3D7_0617400	DBLα0.21-CIDRα2.1
	PF3D7_1200100	DBLα0.9-CIDRα2.2
	PF3D7_0200100	DBLα0.7-CIDRα2.2
	PF3D7_0809100	DBLα0.12-CIDRα2.2
	PF3D7_1255200	DBLα0.19-CIDRα2.3
	PF3D7_0712800	DBLα0.9-CIDRα2.4
	PF3D7_0300100	DBLα0.9-CIDRα2.4
	PF3D7_0500100	DBLα0.11-CIDRα2.4
	PF3D7_1300100	DBLα0.11-CIDRα2.4
	PF3D7_1041300	DBLα0.9-CIDRα2.7
	PF3D7_0115700	DBLα0.5-CIDRα2.8
	PF3D7_0100100	DBLα0.11-CIDRα2.8
	PF3D7_0808700	DBLα0.2-CIDRα3.1
	PF3D7_1000100	DBLα0.20-CIDRα3.1
	PF3D7_0712900	DBLα0.2-CIDRα3.1
	PF3D7_1240600	DBLα0.20-CIDRα3.1
	PF3D7_0937800	DBLα0.1-CIDRα3.1
	PF3D7_0412900	DBLα0.1-CIDRα3.1
	PF3D7_0712600	DBLα0.1-CIDRα3.1
	PF3D7_0712000	DBLα0.17-CIDRα3.1
	PF3D7_0833500	DBLα0.17-CIDRα3.1
	PF3D7_0632500	DBLα0.6-CIDRα3.2
	PF3D7_0420700	DBLα0.1-CIDRα3.2
	PF3D7_0412700	DBLα0.1-CIDRα3.2
	PF3D7_0808600	DBLα0.15-CIDRα3.2
	PF3D7_1100100	DBLα0.15-CIDRα3.2
	PF3D7_0900100	DBLα0.16-CIDRα3.4
	PF3D7_1219300	DBLα0.16-CIDRα3.4
	PF3D7_1373500	DBLα0.16-CIDRα3.4
	PF3D7_0733000	DBLα0.16-CIDRα3.4
	PF3D7_0223500	DBLα0.16-CIDRα3.4
	PF3D7_1240400	DBLα0.16-CIDRα3.4
	PF3D7_0421100	DBLα0.8-CIDRα4
	PF3D7_0632800	DBLα0.8-CIDRα4
	PF3D7_1240300	DBLα0.7-CIDRα4
	PF3D7_0426000	DBLα0.14-CIDRα4
	PF3D7_1200400	DBLα0.18-CIDRα5
	PF3D7_0712400	DBLα0.18-CIDRα6
*Domains printed on Pf1000 array classified using VarDom 1.0 (Rask et al. PLoS Comp Biol 2010).
